# Supplementary material for: Ongoing Mycophenolate Treatment Impairs Anti-SARS-CoV-2 Vaccination Response in Patients Affected by Chronic Inflammatory Autoimmune Diseases or Liver Transplantation Recipients: Results of the RIVALSA Prospective Cohort
Source: Viruses. 2022 Aug 12;14(8):1766. doi: 10.3390/v14081766 (PMC9413351; doi:10.3390/v14081766)
Supplement: Supplementary file 1 [file viruses-14-01766-s001.zip]

Archive with 1 entries (1 files):
- viruses-1779747-supplementary.pdf
